# Supplementary material for: Identification of Spiro-Fused Pyrrolo[3,4-a]pyrrolizines and Tryptanthrines as Potential Antitumor Agents: Synthesis and In Vitro Evaluation
Source: Int J Mol Sci. 2021 Nov 5;22(21):11997. doi: 10.3390/ijms222111997 (PMC8584944; doi:10.3390/ijms222111997)
Supplement: Supplementary file 1 [file ijms-22-11997-s001.zip]

Archive with 1 entries (1 files):
- ijms-1425344-supplementary.pdf
